# Supplementary material for: Hybridization of Atlantic puffins in the Arctic coincides with 20th-century climate change
Source: Sci Adv. 2023 Oct 6;9(40):eadh1407. doi: 10.1126/sciadv.adh1407 (PMC10558128; doi:10.1126/sciadv.adh1407)
Supplement: Supplementary file 2 — Data S1 [file sciadv.adh1407_data_s1.zip]

Archive with 1 entries (1 files):
- adh1407_Data_S1.xlsx
