# Supplementary material for: Hybridization of Atlantic puffins in the Arctic coincides with 20th-century climate change
Source: Sci Adv. 2023 Oct 6;9(40):eadh1407. doi: 10.1126/sciadv.adh1407 (PMC10558128; doi:10.1126/sciadv.adh1407)
Supplement: Supplementary file 2 — Data S1 [file sciadv.adh1407_data_s1.zip › adh1407_Data_S1.xlsx]

## Sheet: Sheet1
Sample Name	No. of Total Raw Reads	No. of Reads After Adapter Removal	PCR Duplicates	Endogeny/Mapped	Average Read Length	Depth of Coverage (Overall)	Genome Coverage (Overall)	Location	Year Sampled	Month Sampled	Sex	ENA Accession No.	Museum Catalog Number	Notes
HIGH COVERAGE DATASET
SPI001	227293314	182871321	0.142854	0.811953	169.399	20.4414	0.9659	Gåsøyane - Spitsbergen - Norway	2018	-	Male	ERR10760299	-	-
SPI002	225725836	184231923	0.154365	0.795314	168.323	20.0407	0.987	Gåsøyane - Spitsbergen - Norway	2018	-	Female	ERR10760300	-	-
SPI003	269227538	222452487	0.180343	0.78283	167.714	23.7621	0.966	Gåsøyane - Spitsbergen - Norway	2018	-	Male	ERR10760301	-	-
SPI004	242873070	199510269	0.146942	0.798791	167.895	21.7555	0.9665	Gåsøyane - Spitsbergen - Norway	2018	-	Male	ERR10760302	-	-
SPI011	226306722	180258921	0.140664	0.791754	168.656	19.5706	0.9874	Gåsøyane - Spitsbergen - Norway	2018	-	Female	ERR10760303	-	-
SPI015	237896456	196071426	0.153144	0.806425	168.024	21.5879	0.987	Gåsøyane - Spitsbergen - Norway	2018	-	Female	ERR10760304	-	-
BJO001	292289624	243667217	0.17727	0.774009	167.555	25.7446	0.966	Bjørnøya - Norway	2016	-	Male	ERR10760305	-	-
BJO003	229297882	182863676	0.150814	0.807895	170.229	20.4603	0.9657	Bjørnøya - Norway	2016	-	Male	ERR10760306	-	-
BJO005	229568934	188843128	0.138984	0.807672	167.772	20.7694	0.9874	Bjørnøya - Norway	2016	-	Female	ERR10760307	-	-
BJO006	258165654	212256533	0.171417	0.778355	167.846	22.5769	0.9876	Bjørnøya - Norway	2016	-	Female	ERR10760308	-	-
BJO007	236439918	195470938	0.144884	0.804758	167.768	21.446	0.9876	Bjørnøya - Norway	2016	-	Female	ERR10760309	-	-
BJO008	223606680	189756266	0.138815	0.818428	165.309	20.798	0.9659	Bjørnøya - Norway	2016	-	Male	ERR10760310	-	-
ROS001	226987824	189000978	0.140183	0.807705	167.298	20.7739	0.9876	Røst - Norway	2017	-	Female	ERR10760311	-	-
ROS002	263378410	212470478	0.162494	0.781888	168.856	22.8299	0.9878	Røst - Norway	2017	-	Female	ERR10760312	-	-
ROS003	232757872	191024046	0.141064	0.803382	167.845	20.9514	0.9876	Røst - Norway	2017	-	Female	ERR10760313	-	-
ROS006	253134082	206821647	0.159582	0.789918	167.818	22.29	0.9667	Røst - Norway	2017	-	Male	ERR10760314	-	-
ROS007	243394772	202293332	0.155092	0.793957	167.193	21.8407	0.9666	Røst - Norway	2017	-	Male	ERR10760315	-	-
ROS008	238336548	194422693	0.139844	0.804116	168.414	21.4199	0.9664	Røst - Norway	2017	-	Male	ERR10760316	-	-
MEDIUM COVERAGE DATASET
Historical
BJH001	68421906	33801131	0.0879844	0.767276	79.9747	1.60854	0.7665	Bjørnøya	1910	8	Female	ERR10760317	90111905	Potential Migrant
BJH002	295453276	143360394	0.0760925	0.757519	70.0411	5.98128	0.95	Bjørnøya	1910	8	Male	ERR10760318	572278	-
BJH003	275229134	133283686	0.0825583	0.748949	69.2339	5.61852	0.9501	Bjørnøya	1910	8	Male	ERR10760319	90111904	-
BJH004	233190848	115262155	0.0788812	0.773897	77.3924	5.21486	0.9564	Bjørnøya	1910	8	Female	ERR10760320	90111906	-
BJH005	151170364	74000535	0.0780883	0.770529	81.3359	3.53329	0.9302	Bjørnøya	1910	8	Female	ERR10760321	90111907	-
BJH006	193678526	94517078	0.0708392	0.772222	76.2695	4.57396	0.944	Bjørnøya	1910	8	Male	ERR10760322	90111908	-
BJH007	288160832	141779137	0.0738819	0.768699	71.1734	6.13854	0.9515	Bjørnøya	1910	8	Male	ERR10760323	90111909	-
ROH001	290497990	142406664	0.0704122	0.740421	66.3735	5.44116	0.9462	Nyken, Langens (Røst Area)	1860	6	Male	ERR10760324	SKIN 748294	-
ROH002	301091324	149524880	0.0681191	0.775841	69.5534	6.19563	0.9499	Vesteraalen Is. (Røst Area)	1860	6	Male	ERR10760325	SKIN 748295	-
ROH003	146553674	71831267	0.0625201	0.739893	63.6262	2.69332	0.886	Vesteraalen Is. (Røst Area)	1860	7	Male	ERR10760326	SKIN 748296	-
ROH004	270377996	133787574	0.0742016	0.739135	67.4425	5.09138	0.9527	Melbo, Vesteraalen Is. (Røst Area)	1860	6	Female	ERR10760327	SKIN 748297	-
ROH005	306551856	150323040	0.0719429	0.707957	61.2247	5.09949	0.9538	Melbo, Vesteraalen Is. (Røst Area)	1860	6	Female	ERR10760328	SKIN 748298	-
SPH001	311913124	155258967	0.0764997	0.779115	81.7096	7.86142	0.9558	Spitsbergen, Norskøyane	1872	7	Male	ERR10760329	90111917	-
SPH002	361183676	174417133	0.0702863	0.766899	78.5504	8.75993	0.975	Spitsbergen, Kongsfjorden	1868	8	Female	ERR10760330	90111911	-
SPH003	240994670	120711273	0.0704898	0.800367	97.0861	7.26644	0.9553	Spitsbergen, Kobbefjorden	1868	8	Male	ERR10760331	90111913	-
SPH004	83282596	41084466	0.082848	0.772279	84.0334	2.05994	0.8345	Spitsbergen, Isfjorden	1900	6	Female	ERR10760332	90111914	Potential Migrant
SPH005	287735642	142766276	0.0823616	0.782356	91.5643	8.10821	0.958	Spitsbergen, Isfjorden	1900	6	Female	ERR10760333	90111915	-
SPH006	281561366	138880354	0.077781	0.779217	79.3649	6.81489	0.9524	Spitsbergen, Kongsfjorden	1900	7	Male	ERR10760334	90111910	-
SPH007	497040048	244309922	0.0854346	0.767255	78.1432	11.623	0.9758	Spitsbergen, Danskøya	1900	7	Female	ERR10760335	90111916	-
SPH008	64414076	31731001	0.0731579	0.777393	75.0862	1.4889	0.741	Spitsbergen, Kobbefjorden	1900	7	Male	ERR10760336	90111912	Potential Migrant
SPH009	323016212	159720561	0.0844029	0.774144	73.6939	7.04581	0.9523	Spitsbergen, Magdalena Bay	1910	8	Male	ERR10760337	90111922	-
SPH010	315761902	155361108	0.0739756	0.766855	68.3132	6.45656	0.9504	Spitsbergen, Cross Bay	1910	7	Male	ERR10760338	90111921	-
Modern
BJO001	72786520	59694483	0.0994713	0.845851	168.981	6.9399	0.9603	Bjørnøya - Norway	2016	-	Male	ERR4669676	-	-
BJO003	77462174	60192193	0.0789597	0.875161	172.312	7.36988	0.9607	Bjørnøya - Norway	2016	-	Male	ERR4669677	-	-
BJO005	76457642	61497692	0.0687992	0.872037	169.645	7.37153	0.9811	Bjørnøya - Norway	2016	-	Female	ERR4669678	-	-
BJO006	86220080	69357004	0.0896983	0.853591	169.724	8.16197	0.9824	Bjørnøya - Norway	2016	-	Female	ERR4669679	-	-
BJO007	79607768	64357132	0.0731597	0.870902	169.703	7.71441	0.9821	Bjørnøya - Norway	2016	-	Female	ERR4669680	-	-
BJO008	76114116	63248311	0.0672994	0.885437	167.08	7.57062	0.9608	Bjørnøya - Norway	2016	-	Male	ERR4669681	-	-
BRE001	90417728	70498851	0.0787786	0.852007	172.045	8.39029	0.9828	Breiðafjörður - Iceland	2012	-	Female	ERR4669682	-	-
BRE002	69741038	54655196	0.0708926	0.86639	168.602	6.45972	0.9785	Breiðafjörður - Iceland	2012	-	Female	ERR4669683	-	-
BRE003	72908570	62200923	0.0808192	0.866992	165.614	7.24691	0.9617	Breiðafjörður - Iceland	2012	-	Male	ERR4669684	-	-
BRE004	83757996	66968185	0.0804919	0.865807	170.168	8.00066	0.9822	Breiðafjörður - Iceland	2012	-	Female	ERR4669685	-	-
BRE006	70086774	58187855	0.104599	0.841632	168.436	6.71006	0.9613	Breiðafjörður - Iceland	2012	-	Male	ERR4669686	-	-
BRE010	78960502	66686595	0.088377	0.852913	166.739	7.70236	0.9642	Breiðafjörður - Iceland	2012	-	Male	ERR4669687	-	-
FAR001	72165138	59313704	0.0870758	0.854615	169.362	6.98241	0.9616	Faroe Islands	2018	-	Male	ERR4669688	-	-
FAR002	70103572	56966967	0.0846971	0.842772	169.308	6.61496	0.9795	Faroe Islands	2018	-	Female	ERR4669689	-	-
FAR003	86782728	71904625	0.102651	0.833644	167.959	8.19246	0.963	Faroe Islands	2018	-	Male	ERR4669690	-	-
FAR006	71071430	58685604	0.0864756	0.821988	167.224	6.54985	0.9771	Faroe Islands	2018	-	Female	ERR4669691	-	-
FAR008	64551982	55121682	0.0843001	0.849112	165.027	6.27256	0.9774	Faroe Islands	2018	-	Female	ERR4669692	-	-
FAR009	63491048	52854883	0.0871358	0.849703	167.782	6.11845	0.9595	Faroe Islands	2018	-	Male	ERR4669693	-	-
GAN001	87285786	74887143	0.0767851	0.849166	162.288	8.30964	0.9632	Gannet Island - Canada	2018	-	Male	ERR4669694	-	-
GAN004	105312254	92264468	0.0669995	0.85798	160.611	10.1676	0.9646	Gannet Island - Canada	2018	-	Male	ERR4669695	-	-
GAN005	63599814	51675430	0.0571935	0.817885	168.659	5.77246	0.9755	Gannet Island - Canada	2018	-	Female	ERR4669696	-	-
GAN006	112146620	98061173	0.0678047	0.85459	160.486	10.7994	0.9858	Gannet Island - Canada	2018	-	Female	ERR4669697	-	-
GAN007	90791882	75432656	0.0652664	0.861721	166.382	8.75776	0.9641	Gannet Island - Canada	2018	-	Male	ERR4669698	-	-
GAN008	73530984	61701331	0.0614336	0.847617	165.159	6.9911	0.9805	Gannet Island - Canada	2018	-	Female	ERR4669699	-	-
GRI001	80842888	62456144	0.0763664	0.85051	170.074	7.32857	0.9629	Grímsey - Iceland	2018	-	Male	ERR4669700	-	-
GRI002	76080516	59701460	0.093261	0.836733	171.634	6.97321	0.9809	Grímsey - Iceland	2018	-	Female	ERR4669701	-	-
GRI003	73724880	60194062	0.0969902	0.845884	170.321	7.05175	0.9621	Grímsey - Iceland	2018	-	Male	ERR4669702	-	-
GRI005	80732014	65440235	0.10199	0.825752	169.536	7.44564	0.9635	Grímsey - Iceland	2018	-	Male	ERR4669703	-	-
GRI007	86867742	72298497	0.0981399	0.829323	168.008	8.18418	0.9827	Grímsey - Iceland	2018	-	Female	ERR4669704	-	-
GRI010	117127434	92277267	0.103995	0.828981	165.491	10.2628	0.9846	Grímsey - Iceland	2018	-	Female	ERR4669705	-	-
GUL001	71173398	61207450	0.0640616	0.842983	160.524	6.64747	0.9794	Gull Island - Canada	2017	-	Female	ERR4669706	-	-
GUL003	68632318	58190871	0.0638885	0.844262	162.613	6.434	0.9779	Gull Island - Canada	2017	-	Female	ERR4669707	-	-
GUL004	60707166	49257940	0.0606951	0.845306	166.844	5.62073	0.9739	Gull Island - Canada	2017	-	Female	ERR4669708	-	-
GUL005	67356654	54418255	0.0664319	0.846693	167.391	6.25493	0.9612	Gull Island - Canada	2017	-	Male	ERR4669709	-	-
GUL008	85458712	72286979	0.0753916	0.833271	161.989	7.85982	0.9643	Gull Island - Canada	2017	-	Male	ERR4669710	-	-
GUL010	94436054	75676333	0.064828	0.83686	168.103	8.62376	0.965	Gull Island - Canada	2017	-	Male	ERR4669711	-	-
HOR001	77957968	62043912	0.0816741	0.880944	170.783	7.57133	0.9601	Hornøya - Norway	2017	-	Male	ERR4669712	-	-
HOR002	74299198	61003936	0.0805439	0.878969	169.067	7.3476	0.9796	Hornøya - Norway	2017	-	Female	ERR4669713	-	-
HOR007	79087822	63243953	0.0759137	0.851457	169.471	7.40873	0.982	Hornøya - Norway	2017	-	Female	ERR4669714	-	-
HOR008	89184460	70827774	0.0880118	0.870283	171.292	8.57066	0.9622	Hornøya - Norway	2017	-	Male	ERR4669715	-	-
HOR009	81403550	64994481	0.082152	0.86752	171.054	7.82265	0.9814	Hornøya - Norway	2017	-	Female	ERR4669716	-	-
HOR011	84111600	66848296	0.0873178	0.873709	171.734	8.1435	0.961	Hornøya - Norway	2017	-	Male	ERR4669717	-	-
IOM003	76974572	66565359	0.0888451	0.852396	164.193	7.55441	0.9812	Isle of May - UK	2014	-	Female	ERR4669719	-	-
IOM005	96289668	76962525	0.106053	0.824624	163.562	8.41225	0.9827	Isle of May - UK	2014	-	Female	ERR4669720	-	-
IOM013	83902374	64174518	0.0917725	0.826216	165.198	7.08886	0.9626	Isle of May - UK	2014	-	Male	ERR4669721	-	-
IOM015	85903434	66944131	0.0814978	0.852711	165.375	7.63401	0.9633	Isle of May - UK	2014	-	Male	ERR4669722	-	-
IOM018	89440968	71897668	0.0934412	0.834693	162.187	7.85767	0.9619	Isle of May - UK	2014	-	Male	ERR4669723	-	-
PAP003	83565954	66629412	0.0869165	0.8418	163.835	7.43323	0.963	Papey - Iceland	2018	-	Male	ERR4669724	-	-
PAP004	81725862	68876040	0.106938	0.823672	165.98	7.61224	0.9812	Papey - Iceland	2018	-	Female	ERR4669725	-	-
PAP005	84398116	67005154	0.0844255	0.839541	165.58	7.54167	0.9816	Papey - Iceland	2018	-	Female	ERR4669726	-	-
PAP006	77292414	62543323	0.0853444	0.848762	169.963	7.34227	0.9629	Papey - Iceland	2018	-	Male	ERR4669727	-	-
PAP007	86701364	71451730	0.112215	0.828513	169.272	8.15367	0.9633	Papey - Iceland	2018	-	Male	ERR4669728	-	-
PAP008	79767806	63132966	0.0985668	0.836763	171.938	7.39476	0.9812	Papey - Iceland	2018	-	Female	ERR4669729	-	-
ROS001	76124034	62054324	0.0693585	0.873082	169.279	7.44589	0.9816	Røst - Norway	2017	-	Female	ERR4669730	-	-
ROS002	81318124	63924300	0.0808151	0.856448	170.839	7.59531	0.9821	Røst - Norway	2017	-	Female	ERR4669731	-	-
ROS003	76616530	61354766	0.0686899	0.869441	169.994	7.36186	0.9813	Røst - Norway	2017	-	Female	ERR4669732	-	-
ROS006	84754272	67650774	0.0828686	0.860381	169.711	8.01183	0.9632	Røst - Norway	2017	-	Male	ERR4669733	-	-
ROS007	84171828	68513424	0.0793515	0.863637	169.069	8.12117	0.9631	Røst - Norway	2017	-	Male	ERR4669734	-	-
ROS008	79079430	63056860	0.0696668	0.868184	170.387	7.57364	0.9621	Røst - Norway	2017	-	Male	ERR4669735	-	-
SPI001	77678732	60947214	0.0741608	0.875802	171.407	7.42295	0.9614	Gåsøyane - Spitsbergen - Norway	2018	-	Male	ERR4669736	-	-
SPI002	76988280	61384069	0.0773603	0.866445	170.259	7.34473	0.9802	Gåsøyane - Spitsbergen - Norway	2018	-	Female	ERR4669737	-	-
SPI003	83747618	67635355	0.0939726	0.864116	169.607	8.04514	0.9614	Gåsøyane - Spitsbergen - Norway	2018	-	Male	ERR4669738	-	-
SPI004	79069070	63556269	0.0733706	0.866308	169.756	7.58462	0.9624	Gåsøyane - Spitsbergen - Norway	2018	-	Male	ERR4669739	-	-
SPI011	76083908	59025703	0.0714473	0.853408	170.643	6.9773	0.9803	Gåsøyane - Spitsbergen - Norway	2018	-	Female	ERR4669740	-	-
SPI015	79531740	64029673	0.0776665	0.877195	170.005	7.74174	0.9805	Gåsøyane - Spitsbergen - Norway	2018	-	Female	ERR4669741	-	-
THU001	81274220	63286145	0.0695327	0.851407	171.26	7.50096	0.9814	Thule - Greenland	2014	-	Female	ERR8282714	-	Medium Sized
THU002	84602066	69826135	0.0768832	0.846393	166.705	8.00229	0.9828	Thule - Greenland	2014	-	Female	ERR8282715	-	Medium Sized
THU008	77234994	60646509	0.0736346	0.851569	170.625	7.15756	0.9802	Thule - Greenland	2014	-	Female	ERR8282716	-	Large Sized
THU009	71438314	58730058	0.0766072	0.850009	167.697	6.80298	0.9613	Thule - Greenland	2015	-	Male	ERR8282717	-	Medium Sized
THU010	83194290	57752648	0.0871142	0.821916	176.313	6.82198	0.9622	Thule - Greenland	2015	-	Male	ERR8282718	-	Large Sized
THU016	80452658	64006885	0.0823567	0.86731	170.9	7.7028	0.9623	Thule - Greenland	2016	-	Male	ERR8282719	-	Large Sized
WES001	78317300	66374704	0.0895927	0.839543	165.471	7.49203	0.9823	Vestmannaeyjar - Iceland	2012	-	Female	ERR4669742	-	-
WES002	73345696	60486387	0.0859218	0.826941	166.737	6.78018	0.9629	Vestmannaeyjar - Iceland	2012	-	Male	ERR4669743	-	-
WES003	70791586	59110798	0.0928858	0.822366	166	6.55917	0.9801	Vestmannaeyjar - Iceland	2012	-	Female	ERR4669744	-	-
WES004	90469154	65417661	0.0882179	0.819244	170.814	7.45431	0.9802	Vestmannaeyjar - Iceland	2012	-	Female	ERR4669745	-	-
WES005	72072010	60062061	0.0827576	0.843311	167.19	6.88552	0.9806	Vestmannaeyjar - Iceland	2012	-	Female	ERR4669746	-	-
WES006	74852864	63813294	0.0896803	0.837837	164.807	7.15503	0.9619	Vestmannaeyjar - Iceland	2012	-	Male	ERR4669747	-	-
